# Supplementary material for: Effect of proprioceptive neuromuscular facilitation on pain and joint mobility in knee osteoarthritis: a systematic review and meta-analysis of randomized controlled trials
Source: PeerJ. 2026 Jan 16;14:e20581. doi: 10.7717/peerj.20581 (PMC12814904; doi:10.7717/peerj.20581)
Supplement: Supplemental Information 3 [file peerj-14-20581-s003.do]

*Continuous variables with a random-effects model (Hedges) 
*Calculate SMD: 
metan expn expmean expsd cotrn cotrmean cotrsd, label(namevar=study) xlabel(-8,-4,4,8) random hedges 


*Calculate WMD: 
metan expn expmean expsd cotrn cotrmean cotrsd, label(namevar=study) xlabel(-20,-10,10,20) nostandard

*Sensitivity analysis:
metaninf expn expmean expsd cotrn cotrmean cotrsd, label(namevar=study) random hedges

*Subgroup analysis:
metan expn expmean expsd cotrn cotrmean cotrsd, label(namevar=study) xlabel(-8,-4,4,8) random hedges by(group)
